# Supplementary material for: Resistance to medically important antimicrobials in broiler and layer farms in Cameroon and its relation with biosecurity and antimicrobial use
Source: Front Microbiol. 2025 Jan 15;15:1517159. doi: 10.3389/fmicb.2024.1517159 (PMC11774882; doi:10.3389/fmicb.2024.1517159)
Supplement: SUPPLEMENTARY MATERIAL 5 — Linear discriminant analysis (LDA) scores of LDA effect size (LEfSe) comparison analysis between fecal, drinking water, and biofilm samples. Red shading depicts bacterial taxa significantly higher in a given sample type. [file Table_1.XLSX]

## Sheet: Foglio1
Sample ID	Qubit_1 ng/ul (library)	Qubit_2 ng/ul (library)	Qubit_average ng/ul (library)
1F	88.6	88.6	88.6
4F	31.2	31.2	31.2
6F	89.9	89.9	89.9
7F	108	108	108
8F	130	130	130
9F	133	133	133
10F	60	60	60
11F	144	144	144
12F	121	123	122
13F	156	156	156
14F	15.5	15.6	15.55
15F	168	168	168
16F	161	161	161
17F	146	149	147.5
18F	39.5	39.5	39.5
1 H2O	53.5	53.8	53.65
4 H2O	69.3	69.9	69.6
6 H2O	89.4	89.4	89.4
7 H2O	74.4	74.3	74.35
8 H2O	113	115	114
9 H2O	89.4	89.4	89.4
10 H2O	64.9	64.7	64.8
11 H2O	66.3	66.3	66.3
12 H2O	75.5	75.5	75.5
13 H2O	38.6	38.9	38.75
14 H2O	85.4	83.4	84.4
15 H2O	2.22	2.18	2.2
16 H2O	88.9	88.3	88.6
17 H2O	81.5	81.4	81.45
18 H2O	144	143	143.5
1 EC	150	149	149.5
4 EC	79.8	79.3	79.55
6 EC	31.5	32.1	31.8
7 EC	62.6	61.6	62.1
8 EC	56.8	57	56.9
9 EC	92.5	90.3	91.4
10 EC	70.9	70.5	70.7
11 EC	10.8	10.9	10.85
12 EC	17.5	17.1	17.3
13 EC	22.6	22.3	22.45
14 EC	23	22.8	22.9
15 EC	41.4	41.4	41.4
16 EC	39.6	39.6	39.6
17 EC	18.8	18.9	18.85
18 EC	9.05	9.07	9.06
