# Supplementary material for: Resistance to medically important antimicrobials in broiler and layer farms in Cameroon and its relation with biosecurity and antimicrobial use
Source: Front Microbiol. 2025 Jan 15;15:1517159. doi: 10.3389/fmicb.2024.1517159 (PMC11774882; doi:10.3389/fmicb.2024.1517159)
Supplement: SUPPLEMENTARY MATERIAL 6 — Prevalence (%) of ARGs according to sample type and antimicrobial use. Whiskers represent 95% CI. [file Table_2.XLSX]

## Sheet: Foglio1
Supplementary material 2: list of primers used for Real-tiem PCR assays for the detection of the selected ARGs.
Target gene	Sequence (5'-->3')	Annealing temperature (°C)	Lenght (bp)	Reference	Reference strain
mcr-1	AAAGACGCGGTACAAGCAAC	60	213	Li et al., 2017	E. coli 412016126
	GCTGAACATACACGGCACAG
mcr-2	CGACCAAGCCGAGTCTAAGG	60	92	Li et al., 2017	E. coli KP37
	CAACTGCGACCAACACACTT
mcr-3	ACCTCCAGCGTGAGATTGTTCCA	60	169	Li et al., 2017	E. coli 2013-SQ352
	GCGGTTTCACCAACGACCAGAA
mcr-4	AGAATGCCAGTCGTAACCCG	60	230	Tolosi et al., 2019	E. coli DH5a
	GCGAGGATCATAGTCTGCCC
mcr-5	CTGTGGCCAGTCATGGATGT	60	98	Tolosi et al., 2019	S. Paratyphi B 13-SA01718
	CGAATGCCCGAGATGACGTA
ermA	CCTTCTCAACGATAAGATAGC	56	207	Beukers et al., 2018	S .aureus 1206::Tn554 ermA
	ATGGAGGCTTATGTCAAGTG
ermB	CCGAACACTAGGGTTGCTC	56	139	Di Cesare et al., 2013	E. faecalis JH2-2::Tn1545
	ATCTGGAACATCTGTGGTATG
blaVIM2	GTTTGGTCGCATATCGCAAC	58	382	Poirel et al., 2011; Yang et al., 2019	E. coli MSC231 (pMSC119)
	AATGCGCAGCACCAGGATAG
blaNDM	GATTGCGACTTATGCCAATG	56	189	Subirats et al., 2017	E. coli MSC229 (pMSC116)
	TCGATCCCAACGGTGATATT
qnrS	GCAAGTTCATTGAACAGGGT	60	428	Cattoir et al. (2007)_ Xiong et al (2015)	E. coli pHC19
	TCTAAACCGTCGAGTTCGGCG
oqxA	CTCGGCGCGATGATGCT	60	392	Kim et al. (2009)_ Xiong et al (2015)	E. coli 396 pOLA52
	CCACTCTTCACGGGAGACGA
oqxB	TCCTGATCTCCATTAACGCCCA	60	131	Kim et al. (2009)_ Xiong et al (2015)	E. coli 396 pOLA52
	ACCGGAACCCATCTCGATGC
16S	TCCTACGGGAGGCAGCAGT	60	467	Nadkarni et al., 2002	NA
	GGACTACCAGGGTATCTAATCCTGTT
